# Supplementary material for: Does Social and Organizational Support Moderate Emotional Intelligence Training Effectiveness?
Source: Behav Sci (Basel). 2024 Mar 26;14(4):276. doi: 10.3390/bs14040276 (PMC11047385; doi:10.3390/bs14040276)
Supplement: Supplementary file 1 [file behavsci-14-00276-s001.zip]

Archive with 1 entries (1 files):
- behavsci-2857860-supplementary.pdf
